# Supplementary material for: Comprehensive characterization of fetal and mature retinal cell identity to assess the fidelity of retinal organoids
Source: Stem Cell Reports. 2023 Jan 10;18(1):175–89. doi: 10.1016/j.stemcr.2022.12.002 (PMC9860116; doi:10.1016/j.stemcr.2022.12.002)
Supplement: Table S2. Antibodies used for immunohistochemistry [file mmc3.csv]

Supplemental Table 2. Antibodies used for immunohistochemistry
Antigen	Host species	Concentration used	Supplier
Rhodopsin	mouse	1 in 1000	Sigma (04-486)
Arrestin 3	rabbit	1 in 200	Abcam (ab189437)
Thy1	rabbit	1 in 200	Abcam (ab13350)
PKCa	rabbit	1 in 50	Thermo (MA1-157)
Calretinin	rabbit	1 in 200	Abcam (ab702)
CRALBP	rat	1 in 200	Thermo (MA1-8813)
